# Supplementary material for: Species diversity patterns in Tagetes minuta-invaded plant communities along an elevational gradient in Southeastern Xizang
Source: PeerJ. 2026 Jan 8;14:e20573. doi: 10.7717/peerj.20573 (PMC12790783; doi:10.7717/peerj.20573)
Supplement: Supplemental Information 2 [file peerj-14-20573-s002.csv]

site	species	abun	Cover%	hight
1	Tagetes minuta	128	30	23.2cm
1	Erodium cicutarium	4
1	Eragrostis nigra	3
1	Ajania myriantha	5
1	Cynoglossum amabile	18
1	Synotis solidaginea	2
1	Astragalus strictus	20
2	Oxalis corniculata	2
2	Poa annua	10
2	Tagetes minuta	58	50	39.15cm
2	Lagopsis supina	5
2	Taraxacum sikkimense	3
2	Pseudognaphalium affine	4
2	Erodium cicutarium	7
2	Plantago depressa	5
2	Rosa sericea	2
2	Clinopodium polycephalum	2
2	Cynoglossum amabile	5
2	Synotis solidaginea	5
2	Melilotus suaveolens	2
2	Astragalus strictus	5
3	Malva pusilla	2
3	Tagetes minuta	172	50	55.633cm
3	Sambucus adnata	1
3	Erigeron bonariensis	1
3	Taraxacum sikkimense	2
3	Medicago lupulina	2
3	Mazus celsioides	2
3	Galinsoga parviflora	7
3	Trigonotis microcarpa	5
3	Synotis solidaginea	5	10
3	Astragalus strictus	11	2
4	Poa annua	30
4	Tagetes minuta	268	50	14.033cm
4	Medicago lupulina	5
4	Erodium cicutarium	9
4	Plantago depressa	3
4	Senecio vulgaris	2
4	Sonchus oleraceus	4
4	Eragrostis nigra	5
4	Cynoglossum amabile	2
5	Oxalis corniculata	3
5	Poa annua	10
5	Tagetes minuta	86	60	41cm
5	Erigeron bonariensis	3
5	Taraxacum sikkimense	3
5	Equisetum arvense	10
5	Medicago lupulina	5
5	Erodium cicutarium	5
5	Carduus acanthoides	3
5	Euphorbia humifusa	10
5	Cynoglossum amabile	5
5	Potentilla supina	2
6	Poa annua	38
6	Malva pusilla	2
6	Tagetes minuta	152	65	29.333cm
6	Medicago lupulina	2
6	Digitaria cruciata	7
6	Erodium cicutarium	15
6	Sonchus oleraceus	3
6	Euphorbia humifusa	5
6	Cynoglossum amabile	6
7	Poa annua	30
7	Malva pusilla	1
7	Tagetes minuta	129	40	24.5cm
7	Artemisia stechmanniana	1
7	Medicago lupulina	3
7	Erodium cicutarium	11
7	Plantago depressa	5
7	Piptanthus nepalensis	1
7	Eragrostis nigra	28
7	Cynoglossum amabile	13
7	Astragalus strictus	6
8	Malva pusilla	5
8	Viola forrestiana	15
8	Tagetes minuta	116	70	36.9cm
8	Medicago lupulina	2
8	Erodium cicutarium	19
8	Galinsoga parviflora	2
8	Arctium lappa	1
8	Cynoglossum amabile	8
8	Astragalus strictus	5
9	Poa annua	20
9	Tagetes minuta	134	62	26.267cm
9	Taraxacum sikkimense	2
9	Digitaria cruciata	3
9	Erodium cicutarium	25
9	Dysphania schraderiana	3
9	Eragrostis nigra	10
9	Setaria viridis	10
9	Cynoglossum amabile	5
9	Astragalus strictus	2
10	Tagetes minuta	184	70	59.467cm
10	Cotoneaster microphyllus	1
10	Artemisia stechmanniana	2
10	Taraxacum sikkimense	1
10	Medicago lupulina	10
10	Astragalus membranaceus	1
10	Eragrostis nigra	15
10	Cynoglossum amabile	5
11	Tagetes minuta	78	38	56.25cm
11	Erigeron canadensis	12
11	Artemisia stechmanniana	10
11	Taraxacum sikkimense	2
11	Pseudognaphalium affine	3
11	Solanum americanum	1
11	Sophora moorcroftiana	2
11	Erodium cicutarium	1
11	Plantago depressa	5
11	Verbascum thapsus	6
11	Eragrostis nigra	10
11	Ajania myriantha	10
11	Aster altaicus	2
12	Poa annua	10
12	Malva pusilla	3
12	Tagetes minuta	105	35	31.867cm
12	Taraxacum sikkimense	5
12	Pseudognaphalium affine	6
12	Plantago depressa	20
12	Rumex nepalensis	16
12	Verbascum thapsus	6
12	Setaria viridis	10
12	Ajania myriantha	15
12	Polygonum aviculare	21
13	Poa annua	10
13	Tagetes minuta	226	30	24.317cm
13	Erigeron canadensis	5
13	Taraxacum sikkimense	6
13	Erodium cicutarium	3
13	Plantago depressa	15
13	Galinsoga parviflora	3
13	Rumex nepalensis	2
13	Sonchus oleraceus	3
13	Capsella bursa-pastoris	5
13	Eragrostis nigra	10
13	Ajania myriantha	2
13	Artemisia sieversiana	2
13	Synotis solidaginea	2
14	Poa annua	40
14	Malva pusilla	5
14	Tagetes minuta	82	55	34.633cm
14	Artemisia stechmanniana	5
14	Taraxacum sikkimense	5
14	Pseudognaphalium affine	2
14	Digitaria cruciata	16
14	Solanum americanum	5
14	Plantago depressa	32
14	Galinsoga parviflora	2
14	Rumex nepalensis	2
14	Capsella bursa-pastoris	2
14	Eragrostis nigra	12
14	Melilotus suaveolens	1
15	Viola forrestiana	1
15	Tagetes minuta	166	43	28.35cm
15	Erigeron canadensis	12
15	Artemisia stechmanniana	3
15	Taraxacum sikkimense	4
15	Digitaria cruciata	10
15	Erodium cicutarium	2
15	Rubia cordifolia	1
15	Plantago depressa	15
15	Galinsoga parviflora	3
15	Verbascum thapsus	14
15	Epilobium sikkimense	4
15	Eragrostis nigra	20
15	Ajania myriantha	4
15	Clinopodium polycephalum	3
15	Aster altaicus	2
16	Viola forrestiana	3
16	Tagetes minuta	144	60	37.467cm
16	Artemisia stechmanniana	3
16	Taraxacum sikkimense	2
16	Digitaria cruciata	50
16	Erodium cicutarium	2
16	Plantago depressa	48
16	Verbascum thapsus	1
16	Capsella bursa-pastoris	2
16	Eragrostis nigra	30
16	Clinopodium polycephalum	2
16	Cynoglossum amabile	2
16	Synotis solidaginea	5
17	Poa annua	80
17	Viola forrestiana	4
17	Tagetes minuta	137	46	26.017cm
17	Erigeron canadensis	5
17	Artemisia stechmanniana	3
17	Taraxacum sikkimense	3
17	Digitaria cruciata	48
17	Plantago depressa	33
17	Rumex nepalensis	1
17	Verbascum thapsus	2
17	Capsella bursa-pastoris	3
17	Ajania myriantha	2
17	Potentilla saundersiana	2
17	Persicaria glacialis	4
18	Tagetes minuta	111	20	24.633cm
18	Campanula pallida	2
18	Medicago lupulina	18
18	Pseudognaphalium affine	4
18	Digitaria cruciata	5
18	Plantago depressa	40
18	Leibnitzia nepalensis	1
18	Gentiana squarrosa Ledeb	18
18	Eragrostis nigra	30
18	Setaria viridis	5
18	Potentilla saundersiana	1
18	Aster altaicus	3
19	Cotoneaster multiflorus var. atropurpureus	1
19	Carex nubigena	3
19	Tagetes minuta	78	20	23.2cm
19	Spiraea canescens	1
19	Jasminum officinale	4
19	Pseudognaphalium affine	2
19	Drynaria baronii	34
19	Rubia cordifolia	3
19	Prunus mira	2
19	Leptodermis forrestii	2
19	Rubus biflorus	1
19	Clinopodium polycephalum	2
19	Cynoglossum amabile	1
20	Clematis tibetana	1	80
20	Poa annua	10
20	Malva pusilla	3
20	Tagetes minuta	115	30	41.167cm
20	Artemisia demissa	4
20	Artemisia stechmanniana	3
20	Plantago depressa	2
20	Eragrostis nigra	15
20	Ajania myriantha	7
20	Artemisia sieversiana	5
20	Astragalus strictus	3
21	Caragana franchetiana	1
21	Malva pusilla	3
21	Tagetes minuta	88	58	65.167cm
21	Artemisia stechmanniana	5
21	Erodium cicutarium	3
21	Plantago depressa	10
21	Galinsoga parviflora	4
21	Rumex nepalensis	5
21	Lepidium apetalum	2
21	Cynoglossum amabile	5
21	Artemisia sieversiana	40
22	Poa annua	20
22	Tagetes minuta	129	70	55.1cm
22	Digitaria cruciata	5
22	Mazus celsioides	2
22	Erodium cicutarium	1
22	Plantago depressa	5
22	Galinsoga parviflora	4
22	Elsholtzia densa	3
22	Lepidium apetalum	2
22	Artemisia sieversiana	10
23	Viola forrestiana	5
23	Tagetes minuta	150	65	120.07cm
23	Solanum americanum	2
23	Plantago depressa	10
23	Galinsoga parviflora	5
23	Rumex nepalensis	5
23	Calamagrostis pseudophragmites	1
23	Buddleja alternifolia	3
23	Cynoglossum amabile	1
23	Artemisia sieversiana	5
23	Astragalus strictus	4
24	Tagetes minuta	89	40	40.917cm
24	Erigeron canadensis	3
24	Artemisia stechmanniana	5
24	Datura stramonium	1
24	Dysphania schraderiana	4
24	Eragrostis nigra	30
24	Artemisia sieversiana	3
24	Echinochloa crus-galli	3
24	Pennisetum flaccidum	33
25	Tagetes minuta	128	35	62.267cm
25	Erigeron canadensis	20
25	Artemisia stechmanniana	15
25	Datura stramonium	3
25	Dysphania schraderiana	10
25	Eragrostis nigra	48
25	Buddleja alternifolia	2
25	Chloris virgata	10
26	Malva pusilla	2
26	Tagetes minuta	153	62	33.167cm
26	Artemisia stechmanniana	3
26	Digitaria cruciata	20
26	Solanum americanum	3
26	Datura stramonium	2
26	Eragrostis nigra	10
26	Buddleja alternifolia	3
26	Echinochloa crus-galli	15
27	Malva pusilla	3
27	Tagetes minuta	277	85	110.77cm
27	Medicago lupulina	5
27	Taraxacum scariosum	10
27	Datura stramonium	6
27	Carduus acanthoides	3
27	Cynoglossum amabile	5
27	Artemisia sieversiana	4
27	Melilotus suaveolens	10
28	Tagetes minuta	160	60	82.033cm
28	Artemisia stechmanniana	2
28	Taraxacum scariosum	5
28	Plantago depressa	5
28	Galinsoga parviflora	5
28	Eragrostis nigra	10
28	Lolium perenne	20
28	Cynoglossum amabile	2
28	Astragalus strictus	5
29	Malva pusilla	3
29	Tagetes minuta	197	70	77.393cm
29	Erigeron canadensis	5
29	Plantago depressa	10
29	Senecio vulgaris	1
29	Verbascum thapsus	6
29	Datura stramonium	2
29	Cynoglossum amabile	5
29	Melilotus suaveolens	10
30	Tagetes minuta	187	87	88.233cm
30	Artemisia stechmanniana	2
30	Taraxacum scariosum	5
30	Solanum americanum	3
30	Plantago depressa	5
30	Galinsoga parviflora	5
30	Datura stramonium	2
30	Eragrostis nigra	10
30	Artemisia sieversiana	4
31	Tagetes minuta	63	25	54.133cm
31	Erigeron canadensis	3
31	Sophora moorcroftiana	10
31	Plantago depressa	5
31	Sonchus oleraceus	5
31	Dysphania schraderiana	10
31	Eragrostis nigra	5
31	Setaria viridis	39
31	Euphorbia stracheyi	3
31	Artemisia wellbyi	5
31	Pennisetum flaccidum	20
