# Supplementary material for: Species diversity patterns in Tagetes minuta-invaded plant communities along an elevational gradient in Southeastern Xizang
Source: PeerJ. 2026 Jan 8;14:e20573. doi: 10.7717/peerj.20573 (PMC12790783; doi:10.7717/peerj.20573)
Supplement: Supplemental Information 3 [file peerj-14-20573-s003.xlsx]

## Sheet: Sheet1
No	Altitude	Habitat
1	2937	GJ
2	2936	GJ
3	2938	GJ
4	2926	FJ
5	2925	FJ
6	2925	FJ
7	2925	HB
8	2925	HB
9	2925	HB
10	2945	GH
11	2966	LJ
12	2970	GJ
13	2968	GJ
14	2971	GJ
15	2977	GP
16	2977	GH
17	2978	GH
18	2991	GP
19	2972	GH
20	2966	GP
21	2979	GJ
22	2980	GJ
23	2982	GJ
24	3224	JZ
25	3225	JZ
26	3220	JZ
27	3263	LJ
28	3262	LJ
29	3263	LJ
30	3262	LJ
31	3553	GP
